# Supplementary material for: Effects of Electromyography Bridge on Upper Limb Motor Functions in Stroke Participants: An Exploratory Randomized Controlled Trial
Source: Brain Sci. 2022 Jun 30;12(7):870. doi: 10.3390/brainsci12070870 (PMC9312916; doi:10.3390/brainsci12070870)
Supplement: Supplementary file 1 [file brainsci-12-00870-s001.zip]

Archive with 1 entries (1 files):
- brainsci-1771988-supplementary.pdf
